# Supplementary material for: Waterproof and Breathable Polyurethane Membranes with Self-Healing and Self-Cleaning Properties: Synergistic Enhancement by Polydimethylsiloxane and Phenolic Carbamate Network and Photocatalytic Effect
Source: Polymers (Basel). 2026 Apr 3;18(7):881. doi: 10.3390/polym18070881 (PMC13075008; doi:10.3390/polym18070881)
Supplement: Supplementary file 1 [file polymers-18-00881-s001.zip]

Archive with 1 entries (1 files):
- polymers-4215226-supplementary.pdf
